# Supplementary material for: Comparative Genomic Analysis Identifies Divergent Genomic Features of Pathogenic Enterococcus cecorum Including a Type IC CRISPR-Cas System, a Capsule Locus, an epa-Like Locus, and Putative Host Tissue Binding Proteins
Source: PLoS One. 2015 Apr 10;10(4):e0121294. doi: 10.1371/journal.pone.0121294 (PMC4393107; doi:10.1371/journal.pone.0121294)
Supplement: S1 Table — The genomic location on the SA3 genome and the leading BLASTn result for each CDS are provided. (XLSX) [file pone.0121294.s003.xlsx]

## Sheet: Table S1
S1 Table. Genomic Location and blastn Result
Region 1
ANNOTATION	START	STOP
YP_004089921.1 NAD-dependent epimerase/dehydratase	201705	202571
ZP_09371979.1 hypothetical protein HMPREF1021_00743	202580	203656
ZP_08470534.1 hypothetical protein HMPREF9456_02129	204526	205674
ZP_08089887.1 hypothetical protein HMPREF9474_01638	206686	207945
YP_004517115.1 hypothetical protein Desku_1746	208876	209310
CBL15220.1 hypothetical protein RBR_08860	214940	215836
YP_001885132.1 hypothetical protein CLL_A0931	216540	216815
EHN16094.1 hypothetical protein IYC_05829	216818	217021
Region 2
EJE32672.1 hypothetical protein HMPREF1390_07166	235634	237181
ZP_05654719.1 phosphotransferase system protein	239549	239845
ZP_05654720.1 ascorbate-specific PTS system enzyme IIC	239868	241148
EJV48707.1 hypothetical protein HMPREF1345_02045	241213	241545
ZP_08145408.1 fructose-1,6-bisphosphate aldolase	241572	242435
Region 3
ZP_07833329.1 PTS system, Lactose/Cellobiose specific IIB subunit	249913	250173
Region 4
EGJ38121.1 ATP-dependent RNA helicase	272842	275277
YP_004621355.1 CRISPR-associated protein Cas5, Dvulg subtype	275506	276222
YP_002744953.1 CRISPR-associated protein	276227	278056
ZP_10274292.1 hypothetical protein SCAZ3_08360	278064	278915
ZP_07823540.1 CRISPR-associated protein Cas4	278929	279531
YP_004621359.1 CRISPR-associated protein cas1	279585	280610
YP_004621360.1 CRISPR-associated protein cas2	280627	280917
Region 5
ZP_09391433.1 lipoyl synthase	664895	665722
Region 6
EKS16703.1 hypothetical protein HMPREF9186_02142	706443	707903
ZP_07939701.1 glutamate rich protein GrpB	708024	708554
YP_005354796.1 hexapeptide repeat-containing acetyltransferase	708593	709249
ZP_07831628.1 hypothetical protein HMPREF9406_0128	710791	711393
CBK96941.1 Uncharacterized conserved protein	711418	713961
ZP_07831715.1 hypothetical protein HMPREF9406_0189	714265	715086
ZP_02429971.1 hypothetical protein CLOSCI_00175	715172	715552
YP_001917688.1 serine/threonine protein kinase	716790	718238
Region 7
ZP_07361720.1 transposase IS1182	739740	738139
Region 8
ZP_07207021.1 conserved domain protein	1079262	1078993
Region 9
ZP_09204506.1 transcriptional regulator, XRE family	1230460	1233147
ZP_03079519.1 conjugative transposon protein	1233462	1234034
ZP_07568822.1 putative ATP/GTP-binding protein, partial	1234448	1236946
NP_687941.1 hypothetical protein SAG0927	1236952	1239126
NP_687940.1 Tn916, NLP/P60 family protein	1239126	1240124
EJS80159.1 hypothetical protein A961_1006	1240064	1241053
Region 10
ZP_07874610.1 PTS system, fructose-specific IIA component	1669315	1669764
YP_006486772.1 hypothetical protein EHR_04570	1672147	1673043
Region 11
ZP_05663594.1 phage portal protein	2173507	2174271
ZP_05663595.1 peptidase U35	2174378	2175784
ZP_08340555.1 hypothetical protein HMPREF9477_01198	2177123	2177566
Region 12
ZP_03288442.1 hypothetical protein CLONEX_00632, partial	2307563	2308084
ABC48900.1 hypothetical protein	2311458	2311676
