# Supplementary material for: Comparative Genomic Analysis Identifies Divergent Genomic Features of Pathogenic Enterococcus cecorum Including a Type IC CRISPR-Cas System, a Capsule Locus, an epa-Like Locus, and Putative Host Tissue Binding Proteins
Source: PLoS One. 2015 Apr 10;10(4):e0121294. doi: 10.1371/journal.pone.0121294 (PMC4393107; doi:10.1371/journal.pone.0121294)
Supplement: S2 Table — The genomic location on the SA3 genome, predicted function and percent identity across all sequenced EC strains for each of the 414 conserved CDS are provided. Gene locations of potential virulence factors conserved in pathogenic EC and the CRISPR-cas region are highlighted in red or black (respectively) and correspond to similarly colored annotations on the BRIG chromosomal alignment in Fig 5. Fields with percent identity are color coded as in Fig 4. (XLSX) [file pone.0121294.s004.xlsx]

## Sheet: TableS2
		S2 Table. Genomic Location, Annotation and % Sequence Identity of Predicted Proteins Conserved in Pathogenic EC
Region	Length	Gene ID	Start	Stop	SA3 Gene Function	Hit	%ID SA1	Hit	% ID SA2	Hit	%ID CE1	Hit	%ID CE2	Hit	%ID CE3
	232	ECS3_0006	5313	6008	Deoxyadenosine kinase (EC 2.7.1.76) / Deoxyguanosine kinase (EC 2.7.1.113)	bi	100	bi	100	bi	96.54	bi	96.54	bi	95.69
	226	ECS3_0022	18573	19250	5'-nucleotidase YjjG (EC 3.1.3.5)	bi	100	bi	100	bi	85.78	bi	85.78	bi	85.78
	150	ECS3_0024	20429	20878	hypothetical protein	bi	100	bi	100	bi	91.84	bi	91.84	bi	91.89
1	252	ECS3_0042	42071	42826	Transcriptional regulator, IclR family	bi	100	bi	100	bi	97.21	bi	97.21	bi	97.21
1	216	ECS3_0043	42992	43639	4-Hydroxy-2-oxoglutarate aldolase (EC 4.1.3.16) / 2-dehydro-3-deoxyphosphogluconate aldolase (EC 4.1.2.14)	bi	100	bi	100	bi	95.81	bi	95.81	bi	96.28
1	332	ECS3_0044	43642	44637	2-dehydro-3-deoxygluconate kinase (EC 2.7.1.45)	bi	100	bi	100	bi	94.26	bi	94.26	bi	95.17
1	144	ECS3_0047	46705	47136	PTS system, N-acetylgalactosamine- and galactosamine-specific IIA component (EC 2.7.1.69)	bi	100	bi	100	bi	88.81	bi	88.81	bi	88.81
1	400	ECS3_0048	47137	48336	Unsaturated glucuronyl hydrolase (EC 3.2.1.-)	bi	100	bi	100	bi	96.99	bi	96.99	bi	96.99
1	261	ECS3_0050	48867	49649	PTS system, N-acetylgalactosamine-specific IIC component (EC 2.7.1.69)	bi	100	bi	100	bi	96.54	bi	96.54	bi	96.54
1	102	ECS3_0052	50454	50759	Preprotein translocase subunit YajC (TC 3.A.5.1.1)	bi	100	bi	100	bi	97.03	bi	97.03	bi	96.04
1	593	ECS3_0053	50919	52697	MISCELLANEOUS; Hypothetical/Partial homology	bi	100	bi	100	bi	95.73	bi	95.9	bi	91.82
1	274	ECS3_0063	61700	62521	hypothetical protein	bi	100	bi	100	bi	87.91	bi	87.91	bi	88.28
1	869	ECS3_0066	64736	67342	Alcohol dehydrogenase (EC 1.1.1.1); Acetaldehyde dehydrogenase (EC 1.2.1.10)	bi	100	bi	100	bi	97.81	bi	97.81	bi	97.81
1	201	ECS3_0071	73542	74144	hypothetical, predicted membrane protein (TMS6)	bi	100	bi	100	bi	97.5	bi	97.5	bi	97.5
1	111	ECS3_0076	82629	82297	6-phospho-3-hexuloisomerase	bi	100	bi	100	bi	97.67	bi	97.67	bi	96.36
1	325	ECS3_0085	90831	91805	putative phosphosugar isomerase	bi	100	bi	100	uni	21.74	uni	21.74	uni	21.74
1	328	ECS3_0086	91817	92800	Putative phosphosugar-binding protein	bi	100	bi	100	-	0	-	0	-	0
1	217	ECS3_0087	92880	93530	Hydrolase, haloacid dehalogenase-like family	bi	100	bi	100	uni	32.42	uni	32.42	uni	32.42
1	347	ECS3_0088	93533	94573	Glucosamine--fructose-6-phosphate aminotransferase [isomerizing] (EC 2.6.1.16)	bi	100	bi	100	uni	20.29	uni	20.29	uni	21.1
1	148	ECS3_0092	96548	96991	Universal stress protein family	bi	100	bi	100	bi	97.96	bi	97.96	bi	97.28
1	57	ECS3_0095	98699	98529	hypothetical protein	bi	100	bi	100	bi	96.43	bi	96.43	bi	96.43
	238	ECS3_0113	116856	117569	Glutamine amidotransferase, class I	bi	100	bi	100	bi	97.89	bi	97.89	bi	97.47
	101	ECS3_0117	121025	121327	Late competence protein ComGC, access of DNA to ComEA, FIG007487	bi	100	bi	100	bi	91	bi	91	bi	91
2	243	ECS3_0126	130724	129996	UPF0246 protein YaaA	bi	100	bi	100	bi	97.11	bi	97.52	bi	97.11
2	82	ECS3_0128	132097	131852	Deoxyribose-phosphate aldolase (EC 4.1.2.4)	bi	100	bi	100	bi	93.88	bi	91.84	bi	93.88
2	39	ECS3_0131	135349	135233	hypothetical protein	bi	100	bi	99.54	-	0	-	0	-	0
2	440	ECS3_0132	136829	135510	Osmosensitive K+ channel histidine kinase KdpD (EC 2.7.3.-)	bi	99.54	bi	99.3	bi	96.58	bi	97.49	bi	95.66
2	285	ECS3_0136	140006	140860	cell surface hydrolase (putative)	bi	99.3	bi	100	bi	97.54	bi	97.18	bi	97.89
2	167	ECS3_0142	146495	146995	5,10-methylenetetrahydrofolate reductase (EC 1.5.1.20)	bi	99.35	bi	98.8	bi	96.13	bi	96.77	bi	96.13
2	84	ECS3_0149	152577	152326	hypothetical protein	bi	98.8	bi	100	bi	92.77	bi	93.62	bi	92.77
2	125	ECS3_0150	152944	152570	hypothetical protein	bi	100	bi	100	bi	90.91	bi	96.75	bi	92.68
2	363	ECS3_0153	156868	157956	Cell wall-binding protein	bi	100	bi	100	bi	95.3	bi	95.58	bi	95.56
2	256	ECS3_0155	159311	160078	cpsC (wzd) Manganese-dependent protein-tyrosine phosphatase (EC 3.1.3.48)	bi	100	bi	100	bi	97.25	bi	97.25	bi	97.25
2	236	ECS3_0160	163911	164618	Glutamine amidotransferase, class I	bi	100	bi	100	bi	97.02	bi	97.45	bi	97.45
2	96	ECS3_0165	170254	169967	COG2827: putative endonuclease containing a URI domain	bi	100	bi	100	bi	97.89	bi	95.7	bi	96.84
2	183	ECS3_0168	172748	172200	response regulator LytR family	bi	100	bi	100	bi	97.73	uni	24.86	bi	97.73
2	112	ECS3_0190	192576	192911	hypothetical protein	bi	100	bi	100	uni	82.57	uni	82.57	uni	84.07
2	74	ECS3_0193	194042	194263	hypothetical protein	bi	100	bi	100	bi	69.64	bi	65.57	bi	64.38
2	492	ECS3_0195	195692	197167	UDP-glucose dehydrogenase (EC 1.1.1.22)	bi	100	bi	100	bi	88.64	bi	89.45	bi	90.67
2	361	ECS3_0196	197178	198260	dTDP-glucose 4,6-dehydratase (EC 4.2.1.46)	bi	100	bi	100	uni	26.14	uni	24.93	uni	25.21
2	605	ECS3_0198	199243	201057	UDP-N-acetylglucosamine 4,6-dehydratase (EC 4.2.1.-)	bi	100	bi	100	bi	97.76	bi	89.74	bi	97.68
2	181	ECS3_0199	201166	201708	Undecaprenyl-phosphate galactosephosphotransferase (EC 2.7.8.6) (wchA)	bi	100	bi	100	bi	42.44	bi	42.44	bi	37.3
2	291	ECS3_0200	201705	202577	UDP-glucose 4-epimerase (EC 5.1.3.2)	bi	100	bi	100	uni	24.2	uni	24.2	-	0
2	365	ECS3_0201	202574	203668	Gylosyl transferase, cap 1E-like	bi	100	bi	100	bi	27.71	-	0	-	0
2	188	ECS3_0202	203694	204257	Maltose O-acetyltransferase (EC 2.3.1.79)	bi	100	bi	100	uni	40.35	uni	40.35	uni	40.35
2	396	ECS3_0203	204520	205707	lipopolysaccharide biosynthesis RfbU-related protein	bi	100	bi	100	-	0	-	0	-	0
2	310	ECS3_0204	205712	206641	Glycosyl transferase	bi	100	bi	100	uni	22.22	uni	22.22	uni	22.22
2	474	ECS3_0205	206665	208086	Membrane protein involved in the export of O-antigen, teichoic acid lipoteichoic acids	bi	100	bi	100	-	0	-	0	-	0
2	399	ECS3_0206	208120	209316	hypothetical protein	bi	100	bi	100	bi	20.75	-	0	-	0
2	106	ECS3_0211	214934	215251	FIG00410032: hypothetical protein	bi	100	bi	99.46	-	0	-	0	-	0
2	187	ECS3_0212	215324	215884	hypothetical protein	bi	99.46	bi	100	-	0	-	0	-	0
2	108	ECS3_0213	216537	216860	hypothetical protein	bi	100	bi	100	-	0	-	0	-	0
2	660	ECS3_0229	235205	237184	ABC transporter, ATP-binding protein-related protein	bi	100	bi	100	-	0	-	0	-	0
2	694	ECS3_0230	237447	239528	PTS system, IIA component	bi	100	bi	100	uni	29.41	uni	29.41	bi	28.08
2	104	ECS3_0231	239537	239848	PTS sysytem, mannitol-specific enzyme IIB component	bi	100	bi	100	-	0	-	0	-	0
2	428	ECS3_0232	239868	241151	Putative integral membrane protein (PTS system IIC component)	bi	100	bi	100	uni	27.54	uni	27.54	-	0
2	130	ECS3_0233	241165	241554	hypothetical protein	bi	100	bi	99.65	-	0	-	0	-	0
2	289	ECS3_0234	241572	242438	Fructose-bisphosphate aldolase class II (EC 4.1.2.13)	bi	99.65	bi	100	uni	40.41	uni	40.41	uni	40.41
2	204	ECS3_0235	242435	243046	FIG00628025: hypothetical protein (AAA motif)	bi	100	bi	99.36	-	0	-	0	-	0
2	157	ECS3_0236	244126	243656	hypothetical protein	bi	99.36	bi	100	-	0	-	0	bi	94.12
2	70	ECS3_0240	247432	247641	Succinate-semialdehyde dehydrogenase [NAD] (EC 1.2.1.24); Succinate-semialdehyde dehydrogenase [NADP+] (EC 1.2.1.16)	bi	100	bi	100	uni	73.85	uni	73.85	uni	73.85
2	687	ECS3_0241	247837	249897	PTS system, IIA component	bi	100	bi	100	uni	31.08	uni	31.08	uni	30
2	94	ECS3_0242	249904	250185	PTS system, IIB component	bi	100	bi	99.76	-	0	-	0	-	0
2	425	ECS3_0243	250203	251477	Putative integral membrane protein	bi	99.76	bi	100	uni	30.37	uni	30.37	-	0
2	657	ECS3_0244	251494	253464	Transketolase (EC 2.2.1.1)	bi	100	bi	100	uni	50.85	uni	50.85	uni	50.76
2	381	ECS3_0247	255526	256668	Anhydro-N-acetylmuramic acid kinase (EC 2.7.1.-)	bi	100	bi	100	-	0	bi	96.05	-	0
2	290	ECS3_0249	257995	258864	Kinase similar to eukaryotic-like N-acetylglucosamine kinase	bi	100	bi	100	-	0	bi	93.75	-	0
2	364	ECS3_0250	258874	259965	Outer surface protein of unknown function, cellobiose operon	bi	100	bi	99.62	uni	57.94	bi	95.87	uni	57.94
2	72	ECS3_0251	260213	260428	hypothetical protein	bi	100	bi	100	-	0	bi	91.43	-	0
2	264	ECS3_0258	269532	268741	hypothetical protein	bi	99.62	bi	100	bi	96.12	bi	96.12	bi	96.51
2	368	ECS3_0259	270677	269574	Primosomal protein N&#39; (replication factor Y) - superfamily II helicase	bi	100	bi	99.88	bi	96.73	bi	96.73	bi	96.73
2	91	ECS3_0260	272295	272567	hypothetical protein	bi	100	bi	99.59	uni	35.56	uni	35.56	uni	35.56
2	826	ECS3_0262	272827	275304	CRISPR-associated helicase Cas3	bi	99.88	bi	100	-	0	-	0	-	0
2	242	ECS3_0263	275500	276225	CRISPR-associated protein, Cas5d family	bi	99.59	bi	100	-	0	-	0	-	0
2	615	ECS3_0264	276227	278071	CRISPR-associated protein, Csd1 family	bi	100	bi	100	-	0	-	0	-	0
2	286	ECS3_0265	278064	278921	CRISPR-associated protein, Csd2 family	bi	100	bi	100	-	0	-	0	-	0
2	222	ECS3_0266	278923	279588	CRISPR-associated RecB family exonuclease Cas4b	bi	100	bi	100	-	0	-	0	-	0
2	343	ECS3_0267	279585	280613	CRISPR-associated protein Cas1	bi	100	bi	100	bi	23.58	bi	23.58	-	0
2	169	ECS3_0270	283598	284104	Acetyltransferase, GNAT family	bi	100	bi	100	bi	94.4	bi	94.4	bi	94.4
2	283	ECS3_0271	284298	285146	Ribosomal RNA large subunit methyltransferase A (EC 2.1.1.51)	bi	100	bi	100	bi	96.45	bi	96.45	bi	96.81
2	38	ECS3_0272	285817	285930	hypothetical protein	bi	100	bi	99.68	bi	94.59	bi	94.59	bi	94.59
2	893	ECS3_0275	287124	289802	RecD-like DNA helicase YrrC	bi	100	bi	100	bi	96.08	bi	96.08	bi	93.39
	316	ECS3_0298	308428	309375	cell surface protein, ErfK family	bi	99.68	bi	100	bi	96.83	bi	97.46	bi	96.83
	687	ECS3_0299	309659	311719	hypothetical protein	bi	100	bi	100	bi	95.34	bi	97.24	bi	96.65
	276	ECS3_0308	317152	317979	Hydrolase (HAD superfamily)	bi	100	bi	100	bi	94.91	bi	96	bi	96.36
	126	ECS3_0309	317969	318346	Possible glyoxylase family protein (Lactoylglutathione lyase) (EC 4.4.1.5)	bi	100	bi	100	bi	96.8	bi	97.6	bi	96.8
	484	ECS3_0322	332631	334082	Sucrose phosphorylase (EC 2.4.1.7)	bi	100	bi	100	bi	97.72	bi	97.52	bi	97.72
	170	ECS3_0329	342147	342656	Signal peptidase I (EC 3.4.21.89)	bi	100	bi	100	uni	40.71	uni	40.71	uni	36.59
	61	ECS3_0330	342970	343152	hypothetical protein	bi	100	bi	100	-	0	-	0	-	0
	274	ECS3_0331	343229	344050	hypothetical protein	bi	100	bi	99.55	-	0	uni	25.25	-	0
	605	ECS3_0332	344074	345888	hypothetical protein	bi	100	bi	100	-	0	-	0	-	0
	225	ECS3_0333	346236	346910	hypothetical protein	bi	99.55	bi	100	-	0	-	0	-	0
	251	ECS3_0356	365006	365758	Acyl-ACP thioesterase	bi	100	bi	100	bi	97.57	bi	97.57	bi	97.98
	280	ECS3_0357	365872	366711	Hydrolase (HAD superfamily)	bi	100	bi	100	bi	97.49	bi	97.49	bi	97.13
	115	ECS3_0385	396910	397254	Guanosine-3&#39;,5&#39;-bis(Diphosphate) 3&#39;-pyrophosphohydrolase (EC 3.1.7.2)	bi	100	bi	100	bi	87.5	bi	87.5	bi	89.29
	62	ECS3_0390	402096	401911	hypothetical protein	bi	100	bi	100	bi	88.14	-	0	-	0
	48	ECS3_0391	402350	402207	hypothetical protein	bi	100	bi	100	bi	93.62	bi	93.62	bi	93.62
	188	ECS3_0396	406820	406257	FIG00631120: hypothetical protein	bi	100	bi	100	bi	97.86	bi	97.86	bi	97.86
	436	ECS3_0400	409827	411134	FIG011501: YycH protein	bi	100	bi	99.71	bi	92.64	bi	92.64	bi	92.87
	223	ECS3_0418	426203	426871	hypothetical protein	bi	100	bi	100	bi	96.85	bi	96.85	bi	96.85
	346	ECS3_0419	426875	427912	Sensor histidine kinase (EC 2.7.3.-)	bi	99.67	bi	100	bi	97.26	bi	97.47	bi	96.81
	297	ECS3_0424	432713	433603	UDP-N-acetylenolpyruvoylglucosamine reductase (EC 1.1.1.158) MurB	bi	100	bi	100	bi	97.64	bi	97.64	bi	97.64
	253	ECS3_0428	436469	435711	Phosphopantothenoylcysteine synthetase (EC 6.3.2.5)	bi	100	bi	100	bi	95.24	bi	95.24	bi	96.03
	330	ECS3_0429	437459	436470	Alcohol dehydrogenase (EC 1.1.1.1)	bi	100	bi	100	bi	96.66	bi	96.66	bi	97.57
	267	ECS3_0434	442384	441584	sugar hydrolase	bi	100	bi	100	bi	96.6	bi	96.6	bi	96.6
	168	ECS3_0435	442964	442461	Methylated-DNA--protein-cysteine methyltransferase (EC 2.1.1.63)	bi	100	bi	100	bi	96.41	bi	96.41	bi	96.23
	59	ECS3_0449	451610	451434	hypothetical protein	bi	100	bi	100	bi	96.55	bi	96.55	bi	96.55
	382	ECS3_0466	467902	466757	5-methyltetrahydropteroyltriglutamate--homocysteine methyltransferase (EC 2.1.1.14)	bi	100	bi	100	bi	97.64	bi	97.38	bi	97.64
	436	ECS3_0529	520400	521707	ComF operon protein A, DNA transporter ATPase	bi	100	bi	100	bi	96.81	bi	96.78	bi	96.78
	332	ECS3_0533	525993	526988	Peptide chain release factor 2; programmed frameshift-containing	bi	100	bi	100	bi	97.89	bi	97.89	bi	95.77
	99	ECS3_0543	535451	535747	Putative stress-responsive transcriptional regulator	bi	100	bi	100	bi	97.96	bi	97.96	bi	97.96
3	424	ECS3_0581	575388	576659	Histidinol dehydrogenase (EC 1.1.1.23)	bi	100	bi	100	bi	96.45	bi	96.45	bi	97.4
3	352	ECS3_0582	576661	577716	Histidinol-phosphate aminotransferase (EC 2.6.1.9)	bi	100	bi	100	uni	93.33	uni	93.33	uni	93.33
3	208	ECS3_0584	578326	578949	Imidazole glycerol phosphate synthase amidotransferase subunit (EC 2.4.2.-)	bi	100	bi	100	uni	28.77	bi	95.56	uni	28.77
3	253	ECS3_0586	579659	580417	Imidazole glycerol phosphate synthase cyclase subunit (EC 4.1.3.-)	bi	100	bi	100	bi	96.67	bi	96.67	bi	96.67
3	216	ECS3_0587	580421	581068	Phosphoribosyl-AMP cyclohydrolase (EC 3.5.4.19) / Phosphoribosyl-ATP pyrophosphatase (EC 3.6.1.31)	bi	100	bi	100	bi	96.74	bi	96.74	bi	96.74
3	231	ECS3_0596	589790	590482	lipoprotein, putative	bi	100	bi	100	bi	96.13	bi	96.13	bi	96.13
3	444	ECS3_0597	591879	590548	D-alanyl-D-alanine carboxypeptidase (EC 3.4.16.4)	bi	100	bi	100	bi	93.68	bi	93.68	bi	93.68
3	67	ECS3_0600	593628	593828	Cold shock protein CspA	bi	100	bi	100	bi	96.97	bi	96.97	bi	96.97
3	144	ECS3_0605	599795	600226	cell wall teichoic acid glycosylation protein GtcA	bi	100	bi	100	bi	97.9	bi	97.9	bi	97.9
3	97	ECS3_0612	605196	605486	FIG00742896: hypothetical protein	bi	100	bi	100	bi	96.88	bi	96.88	bi	96.88
3	48	ECS3_0617	609225	609082	hypothetical protein	bi	100	bi	100	-	0	-	0	-	0
3	74	ECS3_0627	619488	619709	hypothetical protein	bi	100	bi	100	bi	97.26	bi	97.26	bi	97.26
3	134	ECS3_0631	623339	623740	hypothetical protein	bi	100	bi	100	bi	97.74	bi	97.74	bi	97.74
3	443	ECS3_0633	625960	627288	Dihydrolipoamide dehydrogenase of acetoin dehydrogenase (EC 1.8.1.4)	bi	100	bi	100	bi	97.51	bi	97.51	bi	97.74
3	174	ECS3_0647	643733	643212	hypothetical protein	bi	100	bi	99.73	bi	97.11	bi	97.11	bi	97.69
3	236	ECS3_0653	653208	653915	Aspartate racemase (EC 5.1.1.13)	bi	100	bi	100	bi	96.6	bi	97.02	bi	96.6
3	372	ECS3_0660	662376	663491	Uncharacterized secreted protein associated with spyDAC	bi	99.73	bi	100	bi	96.79	bi	97.3	bi	97.3
3	268	ECS3_0662	664943	665746	Lipoate synthase	bi	100	bi	100	-	0	-	0	-	0
3	72	ECS3_0663	665743	665958	Lipoate Ligase	bi	100	bi	100	-	0	-	0	-	0
3	83	ECS3_0664	665910	666158	Lipoate transferase	bi	100	bi	100	bi	97.56	bi	96.34	bi	97.56
3	311	ECS3_0669	670078	671010	hypothetical protein	bi	100	bi	100	bi	97.42	bi	97.42	bi	97.74
3	107	ECS3_0674	675403	675723	Transcriptional regulator, ArsR family	bi	100	bi	100	bi	92.16	bi	92.16	bi	94.34
3	1030	ECS3_0675	676146	679235	ebpA-like (hypothetical protein)	bi	100	bi	100	bi	97.86	bi	97.86	bi	97.86
3	480	ECS3_0676	679236	680675	ebpB-like (hypothetical protein)	bi	100	bi	100	bi	90.19	bi	90.19	bi	90.19
3	48	ECS3_0681	684430	684287	hypothetical protein	bi	100	bi	100	bi	95.65	bi	95.65	bi	85.71
3	72	ECS3_0687	690024	690239	hypothetical protein	bi	100	bi	100	bi	93.65	-	0	-	0
3	177	ECS3_0696	702018	702548	hypothetical protein	bi	99.42	bi	100	uni	88.83	uni	88.83	uni	88.76
3	50	ECS3_0697	702627	702776	hypothetical protein	bi	100	bi	100	bi	91.84	bi	91.84	bi	91.84
3	57	ECS3_0699	704550	704720	unknown	bi	100	bi	100	-	0	-	0	-	0
3	406	ECS3_0700	705106	706323	Macrolide-efflux protein	bi	100	bi	100	bi	28.27	uni	21.76	uni	21.74
3	488	ECS3_0701	706443	707906	COG0488: ATPase components of ABC transporters with duplicated ATPase domains	bi	100	bi	100	uni	32.09	uni	32.09	uni	32.79
3	178	ECS3_0702	708024	708557	Glutamate-rich protein grpB	bi	100	bi	100	-	0	-	0	-	0
3	220	ECS3_0703	708593	709252	Chloramphenicol acetyltransferase (EC 2.3.1.28)	bi	100	bi	100	uni	35.94	uni	35.94	uni	31.71
3	245	ECS3_0704	709381	710115	rRNA adenine N-6-methyltransferase (EC 2.1.1.48)	bi	100	bi	100	uni	50	uni	50	uni	50.41
3	89	ECS3_0705	710791	711057	hypothetical protein	bi	100	bi	99.89	-	0	-	0	-	0
3	101	ECS3_0706	711097	711399	hypothetical protein	bi	100	bi	100	-	0	-	0	-	0
3	936	ECS3_0707	711418	714225	hypothetical protein	bi	99.89	bi	100	-	0	-	0	-	0
3	184	ECS3_0708	714316	714867	hypothetical protein	bi	100	bi	100	-	0	-	0	-	0
3	74	ECS3_0709	714874	715095	hypothetical protein	bi	100	bi	100	-	0	-	0	-	0
3	92	ECS3_0710	715280	715555	23S rRNA (Uracil-5-) -methyltransferase RumA (EC 2.1.1.-) ## LSU rRNA m(5)U1939	bi	100	bi	100	-	0	-	0	-	0
3	500	ECS3_0711	716772	718271	hypothetical protein	bi	100	bi	100	uni	25.59	uni	25.59	uni	25.59
3	118	ECS3_0712	720385	720032	hypothetical protein	bi	100	bi	100	-	0	-	0	-	0
3	109	ECS3_0713	720531	720857	Transcriptional regulator, HxlR family	bi	100	bi	100	uni	43.86	uni	42	uni	41.67
3	42	ECS3_0714	721818	721943	hypothetical protein	bi	100	bi	100	bi	78.05	bi	80.49	-	0
3	56	ECS3_0715	721983	722150	hypothetical protein	bi	100	bi	99.62	uni	69.09	uni	69.09	-	0
3	40	ECS3_0716	722555	722674	hypothetical protein	bi	100	bi	100	bi	84.62	bi	84.62	-	0
3	266	ECS3_0717	722933	723730	hypothetical protein	bi	100	bi	100	-	0	-	0	-	0
3	264	ECS3_0719	724459	725250	hypothetical protein	bi	99.62	bi	100	bi	93.54	bi	93.54	-	0
3	49	ECS3_0720	725429	725575	hypothetical protein	bi	100	bi	100	bi	88.89	-	0	-	0
3	138	ECS3_0721	726008	726421	Histone acetyltransferase HPA2 and related acetyltransferases	bi	100	bi	100	bi	94.16	bi	94.16	bi	95.31
3	221	ECS3_0722	726421	727083	DNA alkylation repair enzyme	bi	100	bi	100	bi	90.45	bi	90.45	bi	74.5
3	134	ECS3_0732	740858	741259	Mobile element protein	bi	100	bi	100	uni	36.07	uni	36.07	uni	29.23
3	94	ECS3_0733	741274	741555	Mobile element protein	bi	100	bi	100	uni	39.02	uni	39.02	bi	97.85
3	494	ECS3_0736	742989	744470	hypothetical protein	bi	100	bi	100	bi	94.52	bi	94.52	bi	96.4
3	193	ECS3_0737	745083	744505	Esterase	bi	100	bi	100	-	0	-	0	bi	97.4
3	248	ECS3_0741	747338	748081	rifampin ADP-ribosyl transferase	bi	100	bi	100	bi	93.12	bi	93.12	bi	94.33
3	39	ECS3_0743	748755	748871	hypothetical protein	bi	100	bi	100	uni	82.86	-	0	bi	94.74
3	38	ECS3_0744	748895	749008	hypothetical protein	bi	100	bi	100	bi	94.12	bi	94.12	bi	86.49
3	118	ECS3_0745	749019	749372	hypothetical protein	bi	100	bi	100	-	0	-	0	bi	95.73
3	209	ECS3_0746	749365	749991	hypothetical protein	bi	100	bi	100	bi	83.17	bi	83.17	bi	96.63
3	320	ECS3_0748	751491	752450	Homocysteine S-methyltransferase (EC 2.1.1.10)	bi	100	bi	100	bi	93.42	bi	93.42	bi	95.61
3	247	ECS3_0749	752511	753251	Arginase (EC 3.5.3.1)	bi	100	bi	100	bi	93.9	bi	93.9	bi	97.74
3	209	ECS3_0750	753348	753974	hypothetical protein	bi	100	bi	100	bi	97.6	bi	97.6	bi	96.63
3	71	ECS3_0751	753976	754188	hypothetical protein	bi	100	bi	100	bi	92.86	bi	92.86	bi	97.14
3	406	ECS3_0753	755925	754708	hypothetical protein	bi	100	bi	100	bi	95.24	bi	95.24	bi	86.17
3	1113	ECS3_0754	756083	759421	hypothetical protein	bi	100	bi	100	-	0	-	0	bi	95.05
3	663	ECS3_0755	759402	761390	hypothetical protein	bi	100	bi	100	bi	97.42	-	0	bi	97.88
3	65	ECS3_0757	762050	762244	hypothetical protein	bi	100	bi	100	bi	93.75	bi	93.75	bi	93.65
3	168	ECS3_0759	762580	763083	putative membrane protein	bi	100	bi	100	uni	94.61	uni	94.61	bi	95.21
3	156	ECS3_0760	763418	763885	hypothetical protein	bi	100	bi	100	bi	93.55	bi	93.55	-	0
3	129	ECS3_0762	766993	767379	Mutator mutT protein (7,8-dihydro-8-oxoguanine-triphosphatase) (EC 3.6.1.-)	bi	100	bi	100	bi	97.66	bi	97.66	bi	96.88
3	209	ECS3_0763	767392	768018	hypothetical protein	bi	100	bi	100	bi	87.02	bi	87.02	bi	90.77
3	254	ECS3_0765	769784	770545	Acetyltransferase (EC 2.3.1.-)	bi	100	bi	100	bi	95.31	bi	95.31	bi	95.26
3	169	ECS3_0766	770554	771060	GNAT family acetyltransferase YhhY	bi	100	bi	100	uni	28.05	uni	28.05	bi	95.24
3	298	ECS3_0767	771191	772084	Ribokinase (EC 2.7.1.15)	bi	100	bi	100	bi	92.59	bi	92.59	bi	90.24
3	155	ECS3_0768	772111	772575	hypothetical protein	bi	100	bi	100	bi	85.71	bi	85.71	bi	90.91
3	159	ECS3_0769	772566	773042	Hit Family Protein	bi	100	bi	100	bi	97.35	bi	97.35	bi	95.36
3	166	ECS3_0772	774842	775339	DNA topology modulation protein	bi	100	bi	100	bi	96.32	bi	96.32	bi	93.94
3	188	ECS3_0774	776285	776848	Isochorismatase (EC 3.3.2.1)	bi	100	bi	100	bi	92.56	bi	92.56	bi	94.12
3	393	ECS3_0777	779130	780308	hypothetical protein	bi	100	bi	100	bi	97.96	bi	97.96	bi	95.41
	348	ECS3_0795	797195	798238	Phosphoribosylformylglycinamidine cyclo-ligase (EC 6.3.3.1)	bi	100	bi	100	bi	97.12	bi	97.12	bi	96.83
	197	ECS3_0796	798235	798825	Phosphoribosylglycinamide formyltransferase (EC 2.1.2.2)	bi	100	bi	100	bi	97.45	bi	97.45	bi	96.94
	146	ECS3_0822	826303	826740	Putative metallopeptidase (Zinc) SprT family	bi	99.05	bi	100	bi	96.55	bi	96.55	bi	97.14
	185	ECS3_0826	829603	830157	Transcriptional regulator, TetR family	bi	100	bi	100	bi	89.67	bi	89.67	bi	96.2
	125	ECS3_0828	832592	832966	hypothetical protein	bi	100	bi	100	bi	93.33	bi	93.33	-	0
	296	ECS3_0879	892474	893361	HNH endonuclease	bi	100	bi	100	bi	88.47	bi	88.47	bi	88.47
	44	ECS3_0881	894663	894794	hypothetical protein	bi	100	bi	100	-	0	-	0	bi	97.67
	129	ECS3_0885	900392	900778	hypothetical protein	bi	100	bi	99.82	bi	96.88	bi	96.88	bi	96.88
	90	ECS3_0894	908142	908411	SSU ribosomal protein S14p (S29e)	bi	100	bi	98.48	bi	97.75	bi	97.75	bi	97.75
	88	ECS3_0903	913449	913712	hypothetical protein	bi	100	bi	99.55	bi	96.55	bi	96.55	bi	93.59
	566	ECS3_0912	924579	922882	arylsulfate sulfotransferase	bi	99.82	bi	100	bi	97.17	bi	96.99	-	0
	133	ECS3_0943	958456	958058	ebsA protein	bi	98.48	bi	98.88	bi	97.73	bi	93.18	bi	97.73
	222	ECS3_0970	988340	987675	Late competence protein ComEA, DNA receptor	bi	99.55	bi	99.05	bi	95.93	bi	95.93	bi	97.29
	127	ECS3_0976	993677	993297	FIG01280259: hypothetical protein	bi	100	bi	98.09	bi	96.03	bi	96.03	bi	97.62
	333	ECS3_0982	999564	998566	ABC transporter, ATP-binding protein	bi	98.88	bi	98.14	bi	95.35	bi	95.35	bi	97.61
	106	ECS3_0988	1006850	1006533	Thioredoxin	bi	99.05	bi	98.82	bi	97.14	bi	97.14	bi	97.14
	210	ECS3_0994	1010602	1009973	Rrf2-linked NADH-flavin reductase	bi	98.09	bi	98.99	bi	97.13	bi	97.13	bi	97.13
	377	ECS3_1000	1018538	1017408	Glycogen biosynthesis protein GlgD, glucose-1-phosphate adenylyltransferase family	bi	98.14	bi	98.82	-	0	bi	96.23	-	0
	255	ECS3_1018	1042612	1041848	Ribonuclease HII (EC 3.1.26.4)	bi	98.82	bi	98.4	bi	96.46	bi	97.24	bi	97.24
	199	ECS3_1022	1045229	1044633	Fumarate reductase flavoprotein subunit (EC 1.3.99.1)	bi	98.99	bi	99.58	bi	97.47	bi	97.47	bi	96.97
	170	ECS3_1029	1053758	1054267	hypothetical protein	bi	98.82	bi	99.35	bi	96.08	bi	96.08	-	0
	189	ECS3_1034	1058611	1058045	Transcriptional regulator, TetR family	bi	98.4	bi	98.6	bi	97.87	bi	97.87	bi	97.87
4	605	ECS3_1097	1123681	1121867	FIG01032468: hypothetical protein	bi	99.58	bi	99.56	bi	89.74	bi	89.74	bi	90.23
4	311	ECS3_1098	1124628	1123696	Bactoprenol glucosyl transferase (EC 2.4.1.-)	bi	99.35	bi	100	bi	88.03	bi	88.03	bi	87.7
4	404	ECS3_1099	1125957	1124746	N-acetylmuramoyl-L-alanine amidase (EC 3.5.1.28)	bi	98.6	bi	100	bi	76.97	bi	76.97	bi	64.75
4	228	ECS3_1100	1126024	1126707	Mobile element protein	bi	99.56	bi	99.52	uni	23.74	uni	23.74	uni	23.74
4	100	ECS3_1108	1136012	1135713	DNA ligase (EC 6.5.1.2)	bi	100	bi	99.62	-	0	uni	38.27	uni	38.27
4	85	ECS3_1109	1136279	1136025	hypothetical protein	bi	100	bi	99.43	-	0	-	0	-	0
4	228	ECS3_1110	1137039	1136356	hypothetical protein	bi	100	bi	100	-	0	-	0	-	0
4	265	ECS3_1111	1137849	1137055	hypothetical protein	bi	99.62	bi	99.66	uni	27.7	bi	32.86	bi	32.86
4	177	ECS3_1114	1139544	1139014	hypothetical protein	bi	99.43	bi	98.49	-	0	-	0	-	0
4	117	ECS3_1116	1140600	1140250	FIG00628130: hypothetical protein	bi	100	bi	100	-	0	-	0	-	0
4	296	ECS3_1124	1147135	1146248	Chaperonin (heat shock protein 33)	bi	99.66	bi	100	bi	96.27	bi	95.59	bi	95.59
	266	ECS3_1149	1173705	1172908	Phosphomethylpyrimidine kinase (EC 2.7.4.7)	bi	98.49	bi	100	bi	96.98	bi	96.23	bi	96.98
	79	ECS3_1154	1178112	1178348	hypothetical protein	bi	100	bi	100	bi	97.44	bi	97.44	bi	97.44
	257	ECS3_1157	1182366	1181596	FIG00629460: hypothetical protein	bi	100	bi	100	bi	94.19	bi	94.19	bi	94.19
	43	ECS3_1160	1183359	1183231	hypothetical protein	bi	100	bi	100	-	0	-	0	bi	95.24
	104	ECS3_1167	1189682	1189371	PlcB, ORFX, ORFP, ORFB, ORFA, ldh gene	bi	100	bi	100	bi	97.09	bi	97.09	bi	93.2
	278	ECS3_1170	1192618	1191785	Glyoxalase family protein	bi	100	bi	100	bi	95.39	bi	95.39	bi	95.31
	201	ECS3_1175	1198290	1197688	Phosphoglycerate mutase family 5	bi	100	bi	100	bi	91	bi	91	bi	91
	39	ECS3_1183	1210371	1210255	hypothetical protein	bi	100	bi	100	bi	94.74	bi	78.95	bi	94.74
	421	ECS3_1188	1213549	1212287	ABC transporter permease protein	bi	100	bi	100	bi	97.62	bi	97.62	bi	92.38
	254	ECS3_1190	1215231	1214470	hypothetical protein	bi	100	bi	100	bi	94.47	bi	94.47	bi	92.68
5	105	ECS3_1203	1228137	1228451	FIG00627241: hypothetical protein	bi	100	bi	99.49	bi	97.12	bi	97.12	-	0
5	129	ECS3_1204	1228467	1228853	FIG00627694: hypothetical protein	bi	100	bi	100	uni	89.04	uni	89.04	-	0
5	462	ECS3_1205	1228882	1230267	FIG00628088: hypothetical protein	bi	100	bi	98.63	bi	87.91	bi	89.56	uni	26.09
5	216	ECS3_1206	1230445	1231092	FIG01108196: hypothetical protein	bi	100	bi	100	bi	36.59	bi	36.59	bi	35.63
5	181	ECS3_1207	1232617	1233159	FIG01108196: hypothetical protein	bi	100	bi	99.23	-	0	-	0	-	0
5	74	ECS3_1208	1233202	1233423	FIG086557: Conjugation related protein	bi	98.63	bi	99.63	-	0	-	0	-	0
5	166	ECS3_1209	1233540	1234037	Antirestriction protein	bi	100	bi	100	-	0	-	0	-	0
5	131	ECS3_1210	1234126	1234518	hypothetical protein	bi	99.23	bi	99.7	-	0	-	0	-	0
5	816	ECS3_1211	1234502	1236949	FIG00627334: hypothetical protein	bi	99.63	bi	100	-	0	-	0	-	0
5	726	ECS3_1212	1236952	1239129	membrane protein, putative	bi	100	bi	98.57	-	0	-	0	-	0
5	334	ECS3_1213	1239126	1240127	lipoprotein, NLP/P60 family	bi	99.7	bi	100	uni	42.01	uni	42.01	uni	42.01
5	311	ECS3_1214	1240124	1241056	FIG00628965: hypothetical protein	bi	100	bi	99.86	-	0	-	0	-	0
	72	ECS3_1238	1262101	1262316	hypothetical protein	bi	98.57	bi	100	bi	94.29	bi	94.29	bi	97.14
	65	ECS3_1300	1327546	1327740	hypothetical protein	bi	100	bi	99.65	bi	93.62	bi	93.62	bi	95
	697	ECS3_1335	1360493	1358403	Cellulose synthase catalytic subunit [UDP-forming] (EC 2.4.1.12)	bi	99.86	bi	100	bi	96.41	bi	96.41	bi	97.27
	348	ECS3_1336	1361698	1360655	GGDEF domain protein	bi	100	uni	99.09	bi	89.63	bi	89.63	bi	90.49
	286	ECS3_1339	1365221	1364364	hypothetical protein	bi	99.65	bi	100	bi	91.81	bi	91.81	bi	96.58
	45	ECS3_1340	1365498	1365632	hypothetical protein	bi	100	bi	100	bi	86.49	bi	86.49	-	0
	225	ECS3_1348	1371899	1372573	Positive transcriptional regulator, MutR family	uni	99.09	bi	98.44	uni	76.26	uni	76.26	uni	76.26
	199	ECS3_1354	1376065	1376661	ABC transporter ATP-binding/membrane spanning protein - multidrug resistance	bi	100	bi	100	uni	97.98	uni	97.98	uni	96.97
	484	ECS3_1358	1381824	1380373	Peptidoglycan N-acetylglucosamine deacetylase (EC 3.5.1.-)	bi	100	bi	99.51	bi	93.37	bi	93.79	bi	93.37
	393	ECS3_1363	1387986	1386808	sensor histidine kinase	bi	98.44	bi	100	bi	97.19	bi	96.94	bi	96.68
	697	ECS3_1397	1414609	1416699	Sialidase (EC 3.2.1.18)	bi	100	bi	100	bi	97.41	bi	96.9	bi	97.56
	411	ECS3_1404	1421890	1423122	MFS general substrate transporter	bi	99.51	bi	99.78	uni	22.41	uni	22.41	uni	22.41
	88	ECS3_1410	1428249	1427986	Mobile element protein	bi	100	bi	99.24	bi	97.7	bi	97.7	bi	97.7
	40	ECS3_1421	1438706	1438587	hypothetical protein	bi	100	bi	100	bi	97.44	bi	97.44	bi	97.44
	461	ECS3_1422	1439417	1440799	Succinate-semialdehyde dehydrogenase [NAD] (EC 1.2.1.24); Succinate-semialdehyde dehydrogenase [NADP+] (EC 1.2.1.16)	bi	99.78	bi	100	bi	97.61	bi	97.61	bi	97.83
	135	ECS3_1423	1440928	1441332	Transcriptional antiterminator of lichenan operon, BglG family	bi	100	bi	100	-	0	-	0	bi	29.6
	175	ECS3_1424	1441432	1441956	Transcriptional antiterminator of lichenan operon, BglG family	bi	100	bi	100	-	0	-	0	-	0
	402	ECS3_1434	1450436	1451641	hypothetical protein	bi	100	bi	100	bi	94.76	bi	95.19	bi	95.44
	181	ECS3_1438	1455337	1455879	FIG01114677: hypothetical protein	bi	100	bi	100	bi	97.78	bi	97.78	bi	97.78
	113	ECS3_1448	1461851	1462189	Transcriptional regulator, PadR family	bi	100	bi	99.6	bi	95.54	bi	95.54	bi	96.43
	208	ECS3_1449	1462182	1462805	hypothetical protein	bi	100	bi	100	bi	92.75	bi	92.75	bi	92.75
	142	ECS3_1450	1462822	1463247	hypothetical protein	bi	100	bi	100	bi	91.49	bi	91.49	bi	92.91
	501	ECS3_1460	1474154	1475656	Gluconokinase (EC 2.7.1.12)	bi	99.6	bi	99.35	bi	96.2	bi	96.2	bi	95.8
	232	ECS3_1462	1476513	1477208	Transcriptional regulator, RpiR family	bi	100	bi	100	uni	26.23	bi	80.6	uni	26.78
	70	ECS3_1466	1481672	1481881	Transcriptional regulator, PBSX family	bi	100	bi	100	bi	96.72	bi	96.72	bi	95.65
	154	ECS3_1467	1481865	1482326	hypothetical protein	bi	99.35	bi	100	bi	94.12	bi	94.12	bi	91.89
	167	ECS3_1468	1482476	1482976	hypothetical protein	bi	100	bi	100	bi	95.04	bi	95.76	bi	96.15
	84	ECS3_1469	1483160	1483411	hypothetical protein	bi	100	bi	100	bi	92.77	bi	92.77	bi	92.77
	83	ECS3_1470	1483581	1483829	hypothetical protein	bi	100	bi	100	bi	86.59	bi	86.59	bi	86.59
	187	ECS3_1478	1491714	1491154	hypothetical protein	bi	100	bi	100	bi	96.77	bi	96.77	bi	95.14
	281	ECS3_1481	1494319	1493477	Positive transcriptional regulator MutR family	bi	100	bi	100	bi	95.71	bi	95.71	bi	91.07
	217	ECS3_1488	1501354	1502004	hypothetical protein	bi	100	bi	100	bi	94.44	bi	94.44	bi	92.53
	64	ECS3_1489	1502171	1502362	hypothetical protein	bi	100	bi	100	-	0	-	0	-	0
	143	ECS3_1490	1502942	1503370	Transcriptional regulator, MarR family	bi	100	bi	100	bi	94.29	bi	94.29	bi	96.43
6	54	ECS3_1514	1526535	1526696	hypothetical protein	bi	100	bi	100	bi	97.44	-	0	bi	87.18
6	302	ECS3_1520	1537535	1538440	6-phospho-beta-glucosidase (EC 3.2.1.86)	bi	100	bi	100	bi	94.55	bi	94.55	bi	94.55
6	204	ECS3_1522	1539596	1540207	hypothetical protein	bi	100	bi	100	bi	94.58	bi	94.58	bi	95.07
6	209	ECS3_1523	1540849	1540223	membrane protein, putative	bi	100	bi	100	bi	96.63	bi	96.63	bi	97.12
6	80	ECS3_1527	1543025	1542786	hypothetical protein	bi	100	bi	99.75	-	0	-	0	bi	97.47
6	201	ECS3_1531	1545532	1546134	Aggregation promoting factor	bi	100	bi	100	bi	96.5	bi	96.5	bi	96.5
6	407	ECS3_1534	1551526	1550306	Membrane proteins related to metalloendopeptidases	bi	100	bi	100	bi	97.56	bi	97.56	bi	97.56
6	406	ECS3_1536	1552323	1553540	periplasmic component of efflux system	bi	99.75	bi	100	bi	97.28	bi	97.28	bi	96.05
6	409	ECS3_1538	1554217	1555443	ABC transporter, permease protein	bi	100	bi	99.67	bi	97.3	bi	97.3	bi	97.67
6	73	ECS3_1539	1555714	1555496	hypothetical protein	bi	100	bi	100	bi	94.44	-	0	-	0
6	323	ECS3_1540	1556742	1555774	Choloylglycine hydrolase (EC 3.5.1.24)	bi	100	bi	100	bi	96.89	bi	96.89	bi	95.65
6	302	ECS3_1542	1557833	1558738	Putative prenyltransferase, contains 1,4-dihydroxy-2-naphthoate octaprenyltransferase domain	bi	99.67	bi	100	bi	97.67	bi	97.67	bi	96.68
6	163	ECS3_1550	1565172	1565660	Hypothetical protein, ydbS homolog	bi	100	bi	100	bi	97.53	bi	97.53	bi	97.53
6	450	ECS3_1551	1565761	1567110	Hypothetical protein, ydbT homolog	bi	100	bi	100	bi	93.08	bi	93.08	bi	92.86
6	232	ECS3_1552	1567124	1567819	hypothetical protein	bi	100	bi	100	bi	96.1	bi	96.1	bi	95.67
6	212	ECS3_1554	1569052	1569687	putative integral membrane protein	bi	100	bi	99.81	bi	97.63	bi	97.63	bi	95.73
6	196	ECS3_1555	1570398	1569811	Transcriptional regulator, TetR family	bi	100	bi	100	bi	97.95	bi	97.95	bi	97.95
6	297	ECS3_1557	1571571	1572461	ABC-type multidrug transport system, ATPase component	bi	100	bi	100	bi	97.3	bi	97.3	bi	95.27
6	536	ECS3_1558	1572474	1574081	hypothetical protein	bi	99.81	bi	100	bi	93.17	bi	93.17	bi	92.88
6	106	ECS3_1559	1574313	1574630	hypothetical protein	bi	100	bi	100	bi	83.33	bi	83.33	-	0
6	271	ECS3_1560	1574696	1575508	tRNA(Cytosine32)-2-thiocytidine synthetase	bi	100	bi	100	bi	94.05	bi	94.05	bi	93.68
6	407	ECS3_1561	1575537	1576757	hypothetical protein	bi	100	bi	99.65	bi	94.06	bi	94.06	bi	90.27
6	111	ECS3_1562	1577168	1576836	FIG00628657: hypothetical protein	bi	100	bi	99.7	bi	91.82	bi	91.82	bi	88.99
6	244	ECS3_1564	1578290	1577559	hypothetical protein	bi	100	bi	100	bi	79.01	bi	79.01	bi	77.78
6	287	ECS3_1565	1578440	1579300	Transporter, EamA family	bi	99.65	bi	100	uni	21.57	uni	21.57	uni	21.57
6	333	ECS3_1566	1580346	1579348	Vitamin B12 ABC transporter, B12-binding component BtuF	bi	99.7	bi	100	bi	95.78	bi	95.78	bi	96.08
6	254	ECS3_1567	1581263	1580502	Vitamin B12 ABC transporter, ATPase component BtuD	bi	100	bi	100	bi	96.84	bi	96.84	bi	96.44
6	338	ECS3_1569	1583342	1582329	Thioredoxin reductase (EC 1.8.1.9)	bi	100	bi	100	bi	97.92	bi	97.92	bi	94.96
6	74	ECS3_1570	1583647	1583868	hypothetical protein	bi	100	bi	99.71	-	0	-	0	-	0
6	144	ECS3_1584	1598318	1598749	hypothetical protein	bi	100	bi	100	bi	93.01	-	0	-	0
6	188	ECS3_1586	1599551	1600114	hypothetical protein	bi	100	bi	100	bi	83.59	-	0	-	0
6	349	ECS3_1587	1600130	1601176	hypothetical protein	bi	99.71	bi	100	bi	97.83	-	0	-	0
6	222	ECS3_1589	1601887	1602552	Serine/threonine protein phosphatase( EC:3.1.3.16 )	bi	100	bi	100	-	0	bi	97.44	-	0
6	177	ECS3_1591	1603425	1603955	Phosphohydrolase (MutT/nudix family protein)	bi	100	bi	100	bi	97.5	bi	97.5	-	0
6	87	ECS3_1593	1604439	1604179	filamentation induced by cAMP protein Fic	bi	100	bi	100	uni	93.02	uni	93.02	uni	95.35
6	60	ECS3_1594	1604606	1604427	hypothetical protein	bi	100	bi	100	uni	94.55	uni	94.55	uni	96.36
	184	ECS3_1606	1619297	1619848	Septum formation protein Maf	bi	100	bi	100	bi	96.72	bi	96.72	bi	96.72
7	161	ECS3_1631	1649570	1649088	Transcriptional regulator of glmS gene, DeoR family	bi	100	bi	100	uni	97.3	uni	97.3	uni	95.27
7	248	ECS3_1633	1650031	1650774	Phage lysin, N-acetylmuramoyl-L-alanine amidase (EC 3.5.1.28)	bi	100	bi	100	bi	93.12	bi	93.12	bi	97.57
7	288	ECS3_1634	1651776	1650913	Similar to ribosomal large subunit pseudouridine synthase D, Bacillus subtilis YhcT type	bi	100	bi	100	bi	97.21	bi	97.21	bi	97.56
7	113	ECS3_1636	1654128	1654466	hypothetical protein	bi	100	bi	100	bi	97.32	bi	97.32	bi	97.32
7	228	ECS3_1637	1654548	1655231	hypothetical protein	bi	100	bi	100	bi	94.34	bi	94.48	bi	94.34
7	100	ECS3_1638	1655351	1655650	Bacteriocin prepeptide or inducing factor for bacteriocin synthesis	bi	100	bi	100	bi	97.96	bi	97.96	bi	96.97
7	866	ECS3_1643	1658098	1660695	DNA double-strand break repair Rad50 ATPase	bi	100	bi	100	bi	96.88	bi	96.88	bi	94.91
7	174	ECS3_1646	1662842	1663363	acetyltransferase, GNAT family	bi	100	bi	100	bi	97.69	bi	97.69	bi	97.11
7	340	ECS3_1650	1665681	1666700	Beta-lactamase class C and other penicillin binding proteins	bi	100	bi	100	bi	97.05	bi	97.05	bi	97.05
7	488	ECS3_1652	1667855	1669318	Transcriptional antiterminator of lichenan operon, BglG family	bi	100	bi	100	uni	21.69	uni	21.69	uni	22.76
7	156	ECS3_1653	1669312	1669779	PTS system, fructose-specific IIA component (EC 2.7.1.69)	bi	100	bi	100	uni	28.86	uni	39.76	bi	33.86
7	104	ECS3_1654	1669849	1670160	PTS system, fructose-specific IIBC component (EC 2.7.1.69)	bi	100	bi	100	uni	40.82	uni	40.82	uni	40.82
7	364	ECS3_1655	1670177	1671268	PTS system, fructose-specific IIBC component (EC 2.7.1.69)	bi	100	bi	100	uni	35.81	uni	36.09	uni	35.54
7	284	ECS3_1656	1671283	1672134	Tagatose 1,6-bisphosphate aldolase (EC 4.1.2.40)	bi	100	bi	100	uni	32.03	uni	32.03	uni	32.03
7	300	ECS3_1657	1672147	1673046	Fructose-bisphosphate aldolase class II (EC 4.1.2.13)	bi	100	bi	100	uni	38.1	uni	38.1	uni	38.1
7	195	ECS3_1658	1673275	1673859	Phosphoglycerate mutase family	bi	100	bi	100	bi	97.93	bi	97.94	bi	97.94
7	140	ECS3_1664	1677890	1678309	Bll8152 protein	bi	100	bi	100	bi	96.4	bi	96.4	bi	95.18
7	496	ECS3_1668	1680392	1681879	Long-chain-fatty-acid--CoA ligase (EC 6.2.1.3)	bi	99.79	bi	100	bi	94.96	bi	95.15	bi	95.01
7	446	ECS3_1669	1681863	1683200	Menaquinone-specific isochorismate synthase (EC 5.4.4.2)	bi	100	bi	100	bi	97.75	bi	97.75	bi	96.63
7	565	ECS3_1670	1683193	1684887	2-succinyl-5-enolpyruvyl-6-hydroxy-3-cyclohexene-1-carboxylic-acid synthase (EC 2.2.1.9)	bi	100	bi	100	bi	96.28	bi	96.28	bi	96.45
7	509	ECS3_1673	1686935	1688461	Acyl-coenzyme A synthetases/AMP-(fatty) acid ligase	bi	100	bi	100	bi	96.65	bi	96.65	bi	97.24
7	192	ECS3_1683	1699010	1699585	Signal peptidase I (EC 3.4.21.89)	bi	100	bi	100	bi	96.34	bi	96.34	bi	91.62
7	281	ECS3_1686	1701445	1702287	Methylase of polypeptide chain release factors	bi	100	bi	100	bi	96.43	bi	96.43	bi	97.14
7	81	ECS3_1692	1707384	1707626	hypothetical protein	bi	100	bi	100	bi	86.25	bi	86.25	bi	70.49
7	61	ECS3_1693	1707843	1707661	hypothetical protein	bi	100	bi	100	bi	68.33	bi	68.33	bi	70
7	95	ECS3_1696	1710168	1710452	hypothetical protein	bi	100	bi	100	bi	94.68	bi	94.68	bi	95.74
7	96	ECS3_1697	1710932	1710645	Phage-related protein	bi	100	bi	100	bi	97.89	bi	97.89	-	0
7	168	ECS3_1699	1711629	1711126	FIG00627818: hypothetical protein	bi	100	bi	100	bi	94.01	bi	93.71	bi	93.71
7	200	ECS3_1700	1711721	1712320	Holliday junction DNA helicase RuvA	bi	100	bi	100	bi	97.99	bi	97.99	bi	97.99
7	185	ECS3_1702	1713352	1713906	Transcriptional regulator, TetR family	bi	100	bi	100	bi	97.28	bi	97.28	bi	97.28
7	460	ECS3_1711	1722106	1723485	tRNA and rRNA cytosine-C5-methylases	bi	100	bi	99.4	bi	96.73	bi	96.73	bi	95.64
7	159	ECS3_1713	1725491	1725015	Universal stress protein family	bi	100	bi	100	bi	97.47	bi	97.47	bi	97.47
7	93	ECS3_1714	1725840	1725562	hypothetical protein	bi	100	bi	100	bi	96.74	bi	96.74	bi	96.74
7	167	ECS3_1719	1729880	1730380	hypothetical protein	bi	99.4	bi	99.54	bi	95.18	bi	94.58	bi	95.18
7	149	ECS3_1721	1732767	1733213	D-tyrosyl-tRNA(Tyr) deacylase	bi	100	bi	100	bi	96.62	bi	97.97	bi	97.3
7	177	ECS3_1722	1733966	1733436	hypothetical protein	bi	100	bi	99.71	-	0	bi	88.64	-	0
7	218	ECS3_1726	1736737	1737390	Transcriptional regulator, TetR family	bi	99.54	bi	100	bi	95.39	bi	95.39	bi	95.39
7	77	ECS3_1731	1743350	1743120	PTS system, cellobiose-specific IIC component (EC 2.7.1.69)	bi	100	bi	100	uni	97.37	uni	97.37	bi	43.86
7	346	ECS3_1732	1744375	1743338	PTS system, cellobiose-specific IIC component (EC 2.7.1.69)	bi	99.71	bi	100	bi	97.78	bi	97.78	uni	36.59
7	195	ECS3_1734	1745733	1746317	DNA-3-methyladenine glycosylase (EC 3.2.2.20)	bi	100	bi	99.49	bi	95.56	bi	92.22	bi	92.78
7	66	ECS3_1740	1752281	1752084	hypothetical protein	bi	100	bi	100	bi	96.92	bi	93.85	bi	93.85
7	267	ECS3_1743	1755767	1754967	Tryptophan synthase alpha chain (EC 4.2.1.20)	bi	100	bi	99.8	bi	94.74	bi	96.24	bi	93.98
7	199	ECS3_1745	1757552	1756956	Phosphoribosylanthranilate isomerase (EC 5.3.1.24)	bi	99.49	bi	100	bi	88.89	bi	91.92	-	0
7	265	ECS3_1746	1758339	1757545	Indole-3-glycerol phosphate synthase (EC 4.1.1.48)	bi	100	bi	100	bi	95.45	bi	95.45	bi	95
7	494	ECS3_1749	1761442	1759961	Anthranilate synthase, aminase component (EC 4.1.3.27)	bi	99.8	bi	100	bi	97.97	bi	97.77	bi	97.97
7	444	ECS3_1751	1762168	1763499	FIG00631627: hypothetical protein	bi	100	bi	100	bi	97.52	bi	97.74	bi	97.07
7	108	ECS3_1758	1770435	1770758	hypothetical protein	bi	100	bi	100	bi	92.52	bi	92.52	bi	92.52
7	664	ECS3_1759	1770745	1772736	V-type ATP synthase subunit I (EC 3.6.3.14)	bi	100	bi	100	bi	97.44	bi	97.29	bi	97.29
7	76	ECS3_1771	1783823	1784050	hypothetical protein	bi	100	bi	100	bi	93.48	bi	93.48	bi	95.65
	99	ECS3_1784	1800136	1800432	hypothetical protein	bi	100	bi	100	bi	94.9	bi	94.9	bi	96.94
	232	ECS3_1785	1800456	1801151	5&#39;-methylthioadenosine nucleosidase (EC 3.2.2.16) / S-adenosylhomocysteine nucleosidase (EC 3.2.2.9)	bi	100	bi	100	bi	96.54	bi	96.97	bi	97.4
	379	ECS3_1789	1803394	1804530	Cysteine desulfurase (EC 2.8.1.7)	bi	100	bi	100	bi	96.83	bi	96.83	bi	97.88
	83	ECS3_1801	1816244	1816492	hypothetical protein	bi	100	bi	100	-	0	-	0	-	0
	202	ECS3_1833	1855691	1856296	histidine kinase-related ATPase, putative	bi	100	bi	100	uni	93.81	uni	93.81	uni	88.3
	76	ECS3_1834	1856254	1856481	hypothetical protein	bi	100	bi	100	bi	94.67	bi	94.67	bi	96
	420	ECS3_1837	1860256	1861515	hypothetical protein	bi	100	bi	100	bi	96.42	bi	96.42	bi	96.66
8	550	ECS3_1839	1863086	1864735	Oligopeptide ABC transporter, periplasmic oligopeptide-binding protein OppA (TC 3.A.1.5.1)	bi	100	bi	100	uni	62.69	uni	53.41	uni	32.52
8	90	ECS3_1841	1867221	1866952	hypothetical protein	bi	100	bi	99.76	-	0	-	0	-	0
8	347	ECS3_1843	1868328	1869368	Oligopeptide transport system permease protein OppC (TC 3.A.1.5.1)	bi	100	bi	100	uni	27.98	uni	27.98	uni	27.98
8	313	ECS3_1845	1870443	1871381	Oligopeptide transport ATP-binding protein OppF (TC 3.A.1.5.1)	bi	100	bi	100	uni	48.84	uni	48.84	uni	48.84
	414	ECS3_1863	1890719	1891960	Cysteine desulfurase (EC 2.8.1.7), SufS subfamily	bi	99.76	bi	100	bi	96.13	bi	96.13	bi	96.13
	110	ECS3_1882	1908200	1908529	protein from nitrogen regulatory protein P-II (GLNB) family, ortholog YAAQ B. subtilis	bi	100	bi	100	bi	96.33	bi	96.33	bi	94.5
	304	ECS3_1883	1908548	1909459	DNA polymerase III delta prime subunit (EC 2.7.7.7)	bi	100	bi	100	bi	96.37	bi	96.37	bi	96.04
	294	ECS3_1886	1910658	1911539	rRNA small subunit methyltransferase I	bi	100	bi	100	bi	97.27	bi	97.27	bi	97.95
	69	ECS3_1890	1913975	1914181	Transcriptional regulator, Cro/CI family	bi	100	bi	100	-	0	-	0	bi	97.06
	179	ECS3_1917	1945410	1945946	Phosphinothricin N-acetyltransferase	bi	100	bi	100	bi	96.63	bi	96.63	bi	88.2
	266	ECS3_1921	1950610	1951407	PTS system, mannose-specific IIC component (EC 2.7.1.69)	bi	100	bi	100	bi	95.09	bi	95.09	bi	97.74
	148	ECS3_1926	1954497	1954940	Transcription termination protein NusB	bi	100	bi	99.61	bi	96.6	bi	96.6	bi	97.28
	447	ECS3_1928	1955879	1957219	Exodeoxyribonuclease VII large subunit (EC 3.1.11.6)	bi	100	bi	100	bi	96.41	bi	96.41	bi	97.09
	293	ECS3_1930	1957445	1958323	Octaprenyl-diphosphate synthase (EC 2.5.1.-) / Dimethylallyltransferase (EC 2.5.1.1) / Geranyltranstransferase (farnesyldiphosphate synthase) (EC 2.5.1.10) / Geranylgeranyl pyrophosphate synthetase (EC 2.5.1.29)	bi	100	bi	99.39	bi	94.18	bi	94.18	bi	95.21
	256	ECS3_2107	2133404	2134171	hypothetical protein	bi	99.61	bi	98.92	bi	97.65	bi	97.65	bi	97.65
9	256	ECS3_2131	2161973	2162740	Lactose phosphotransferase system repressor	bi	100	bi	100	uni	31.08	uni	30.18	bi	46.75
9	330	ECS3_2135	2164843	2165832	Tagatose 1,6-bisphosphate aldolase (EC 4.1.2.40)	bi	99.39	bi	100	uni	63.12	uni	63.12	uni	63.81
9	278	ECS3_2136	2166012	2166845	Beta-glucoside bgl operon antiterminator, BglG family	bi	98.92	bi	100	uni	27.54	uni	27.54	bi	45.49
9	199	ECS3_2151	2180673	2181269	Ribosomal RNA small subunit methyltransferase C (EC 2.1.1.52)	bi	100	bi	99.81	bi	96.97	bi	96.97	bi	96.46
9	137	ECS3_2202	2218177	2218587	hypothetical protein	bi	100	bi	100	uni	66.94	uni	65.29	uni	66.12
9	47	ECS3_2203	2218666	2218806	hypothetical protein	bi	100	bi	100	uni	82.61	bi	84.78	bi	84.78
9	533	ECS3_2204	2218852	2220450	Collagen Binding Protein domain B	bi	99.81	bi	100	bi	90.3	uni	85.84	uni	96
9	357	ECS3_2205	2220447	2221517	Collagen Binding Protein domain B	bi	100	bi	98.87	bi	96.64	bi	97.8	bi	96.91
9	92	ECS3_2206	2221593	2221868	hypothetical protein	bi	100	bi	98.91	-	0	-	0	uni	94.38
9	171	ECS3_2207	2221884	2222396	hypothetical protein	bi	100	bi	99.3	uni	68.31	uni	67.61	bi	96.94
	178	ECS3_2264	2267400	2267933	FIG003190: hypothetical protein co-occurring with TPR domain protein	bi	98.87	bi	100	bi	96.61	bi	96.61	bi	96.05
10	276	ECS3_2287	2286477	2287304	epaC-like (glycosyl transferase, group 2 family protein )	bi	98.91	bi	99.75	bi	95.64	bi	96	bi	96.73
10	1000	ECS3_2293	2291629	2294628	Lyzozyme M1 (1,4-beta-N-acetylmuramidase) (EC 3.2.1.17)	bi	99.3	bi	99.63	uni	62.19	uni	62.19	uni	46.27
10	312	ECS3_2294	2294654	2295589	Glycosyltransferase	bi	100	bi	99.68	uni	24.76	uni	24.76	uni	24.76
10	402	ECS3_2296	2296601	2297806	epaM-like (Teichoic acid export ATP-binding protein TagH, EC 3.6.3.40)	bi	99.75	bi	100	bi	36.09	bi	36.09	bi	36.09
10	1088	ECS3_2297	2297807	2301070	epaN-like (Dolichol-phosphate mannosyltransferase, EC 2.4.1.83)	bi	99.63	bi	100	uni	25.21	uni	25.91	uni	26.03
10	620	ECS3_2299	2303242	2305101	epaP-like (hypothetical protein)	bi	99.68	bi	100	-	0	-	0	-	0
10	158	ECS3_2304	2307584	2308057	FIG01032097: hypothetical protein	bi	100	bi	100	-	0	-	0	-	0
10	282	ECS3_2306	2308916	2309761	ABC transporter, ATP-binding protein	bi	100	bi	99.29	uni	33.91	uni	33.91	uni	34.35
10	220	ECS3_2307	2309777	2310436	no significant homology. Putative N-terminal signal sequence and 5 putative transmembrane regions were found by PSORT.	bi	100	bi	100	-	0	-	0	-	0
10	77	ECS3_2308	2311458	2311688	hypothetical protein	bi	100	bi	99.08	-	0	-	0	-	0
10	425	ECS3_2309	2314046	2312772	Transposase, IS204/IS1001/IS1096/IS1165	bi	98.11	bi	100	-	0	bi	46.99	bi	42.45
10	222	ECS3_2311	2315693	2315028	Dethiobiotin synthetase (EC 6.3.3.3)	bi	100	uni	99.47	-	0	-	0	-	0
10	110	ECS3_2314	2317191	2317520	FIG00629489: hypothetical protein	bi	99.08			-	0	-	0	-	0
10	187	ECS3_2315	2317868	2318428	FIG00629489: hypothetical protein	bi	100			-	0	bi	89.78	-	0
10	382	ECS3_2316	2319350	2320495	FIG00629489: hypothetical protein LPTXG3 domain	uni	99.47			-	0	-	0	-	0
