# Supplementary material for: Comparative Genomic Analysis Identifies Divergent Genomic Features of Pathogenic Enterococcus cecorum Including a Type IC CRISPR-Cas System, a Capsule Locus, an epa-Like Locus, and Putative Host Tissue Binding Proteins
Source: PLoS One. 2015 Apr 10;10(4):e0121294. doi: 10.1371/journal.pone.0121294 (PMC4393107; doi:10.1371/journal.pone.0121294)
Supplement: S3 Table — The genomic location on the SA3 genome and annotation for epa-locus orthologs are provided. Individual epa-locus percent identity to E. faecalis V583 and SA3 orthologs is provided and color coded as in Fig 3. (XLSX) [file pone.0121294.s005.xlsx]

## Sheet: TableS3
S3 Table. Epa Locus Gene Arrangement and % Identity of Predicted Proteins
epa Ortholog	Compared to E.cecorum SA3					Compared to E.faecalis V583						Annotation in SA3
	CE1	CE2	CE3	SA1	SA2	CE1	CE2	CE3	SA1	SA2	SA3	Start	Stop
B	99.22	99.61	99.61	99.61	99.61	63.95	64.34	64.34	64.34	64.34	64.73	2285713	2286486	Glycosyl transferase, family 2
C	95.64	96	96.73	98.91	98.91	36.16	36.53	36.16	36.53	36.53	36.16	2286477	2287304	glycosyl transferase, group 2 family protein
D	98.3	99.57	97.87	100	100	55.02	55.46	55.02	55.02	55.02	55.02	2287307	2288014	Alpha-L-Rha alpha-1,3-L-rhamnosyltransferase (EC 2.4.1.-)
E	99.65	98.96	100	100	100	92.36	92.01	92.71	92.71	92.71	92.71	2288118	2288987	Glucose-1-phosphate thymidylyltransferase (EC 2.7.7.24)
F	99.47	99.47	99.47	100	100	90.53	90.53	90.53	90	90	90	2288999	2289571	dTDP-4-dehydrorhamnose 3,5-epimerase (EC 5.1.3.13)
G	99.42	99.12	99.42	99.42	99.42	87.13	86.84	87.13	87.13	87.13	86.84	2289582	2290610	dTDP-glucose 4,6-dehydratase (EC 4.2.1.46)
H	98.23	98.23	98.23	98.23	98.23	77.86	77.86	78.57	76.79	76.79	77.86	2290735	2291583	dTDP-4-dehydrorhamnose reductase (EC 1.1.1.133)
	62.19*	62.19*	46.27*	99.3	99.3							2291629	2294628	Lyzozyme M1 (1,4-beta-N-acetylmuramidase) (EC 3.2.1.17)
	24.76*	24.76*	24.76*	100	100							2294654	2295589	Glycosyltransferase
L	23.79	23.79	98.57*	100	100	26.62	26.62	60.94	62.69	62.69	62.69	2295783	2296589	Teichoic acid translocation permease protein TagG
M	36.09	36.09	36.09*	99.75	99.75	38.16	37.29	37.29	73.25	73.25	73.25	2296601	2297806	Teichoic acid export ATP-binding protein TagH (EC 3.6.3.40)
N	25.21*	25.91*	26.03*	99.63	99.63	28.93	28.93	30	43.63	43.63	43.63	2297807	2301070	Dolichol-phosphate mannosyltransferase (EC 2.4.1.83) in lipid-linked oligosaccharide synthesis cluster
O	0	0	0	100	100	30.4	31.2	66.9	62.01	62.01	62.01	2301081	2303228	Glycosyl transferase, group 2 family protein
P	0	0	0	99.68	99.68	0	0	0	31.14	31.14	31.14	2303242	2305101	hypothetical protein
A*	99.48	99.22	97.4	100	100	61.15	61.15	61.15	61.15	61.15	61.15	358629	359783	Undecaprenyl-phosphate N-acetylglucosaminyl 1-phosphate transferase (EC 2.7.8.-)
I*	88.03	88.03	87.7	99.35	99.35	61.83	61.83	61.83	28.87	28.87	28.87	1124628	1123696	Bactoprenol glucosyl transferase (EC 2.4.1.-)
R*	42.44	42.44	37.3	100	100	39.07	37	38.41	34.5	34.5	34.5	201166	201708	Undecaprenyl-phosphate galactosephosphotransferase (EC 2.7.8.6)
*in distant genomic locations
