# Supplementary material for: Comparative Genomic Analysis Identifies Divergent Genomic Features of Pathogenic Enterococcus cecorum Including a Type IC CRISPR-Cas System, a Capsule Locus, an epa-Like Locus, and Putative Host Tissue Binding Proteins
Source: PLoS One. 2015 Apr 10;10(4):e0121294. doi: 10.1371/journal.pone.0121294 (PMC4393107; doi:10.1371/journal.pone.0121294)
Supplement: S4 Table — The genomic location on the CE1 genome, predicted function and percent identity across all sequenced EC strains for each of the 95 identified predicted proteins are provided. The predicted mannitol-specific PTS system and associated mannitol dehydrogenase are highlighted green. Fields with percent identity are color coded as in Fig 4. (XLSX) [file pone.0121294.s006.xlsx]

## Sheet: TableS4
S4 Table. Function and % Sequence Identity of Predicted Proteins Conserved in Commensal EC
Gene	Start	Stop	CE1 Gene Function	Hit	%ID CE2	Hit	%ID CE3	Hit	%ID SA1	Hit	%ID SA2	s	% ID SA3
ECC1_0013	11387	11743	Arsenate reductase (EC 1.20.4.1)	bi	100	bi	99.15	uni	79.49	uni	79.49	uni	79.49
ECC1_0014	11743	12072	Glycine cleavage system H protein	bi	100	bi	93.52	uni	80.56	uni	80.56	uni	80.56
ECC1_0017	787575	787760	hypothetical protein	bi	100	bi	98.36	bi	85.71	bi	85.71	bi	85.71
ECC1_0166	941812	940991	Muramoyltetrapeptide carboxypeptidase (EC 3.4.17.13)	bi	96.34	bi	93.41	-	0	-	0	-	0
ECC1_0273	1059838	1059725	hypothetical protein	bi	100	bi	100	-	0	-	0	-	0
ECC1_0275	1063602	1063342	hypothetical protein	bi	96.51	bi	100	bi	89.53	bi	89.53	bi	87.84
ECC1_0339	19726	20436	Ribosomal small subunit pseudouridine synthase A (EC 4.2.1.70)	bi	100	bi	95.61	uni	78.81	uni	78.81	uni	78.81
ECC1_0340	20436	21110	5'-nucleotidase YjjG (EC 3.1.3.5)	bi	100	bi	100	bi	85.78	bi	85.78	bi	85.78
ECC1_0505	1277577	1276732	hypothetical protein	bi	100	bi	98.58	uni	89.53	uni	89.53	uni	89.92
ECC1_0525	1299165	1299494	Putative oxidoreductase	bi	100	bi	100	-	0	-	0	-	0
ECC1_0526	1299619	1300059	Glucose 1-dehydrogenase (EC 1.1.1.47)	bi	100	bi	96.58	uni	30.88	uni	30.88	uni	30.88
ECC1_0527	1300037	1300165	hypothetical protein	bi	100	bi	100	-	0	-	0	-	0
ECC1_0528	1300246	1300491	hypothetical protein	bi	100	bi	100	-	0	-	0	-	0
ECC1_0529	1301474	1301635	hypothetical protein	bi	100	bi	98.11	-	0	-	0	-	0
ECC1_0530	1302002	1302130	hypothetical protein	bi	100	bi	100	-	0	-	0	-	0
ECC1_0531	1302115	1302627	hypothetical protein	bi	100	bi	97.65	-	0	-	0	-	0
ECC1_0532	1302602	1302880	FIG01242631: hypothetical protein	bi	100	bi	98.91	bi	36.59	bi	36.59	bi	36.59
ECC1_0557	1336247	1333158	Peptide synthetase	bi	99.9	bi	97.76	uni	30.68	uni	30.68	uni	30.68
ECC1_0558	1336367	1337203	Positive transcriptional regulator, MutR family	bi	100	bi	97.12	uni	30.25	uni	30.25	uni	30.25
ECC1_0578	1360380	1359337	GGDEF domain protein	bi	100	bi	93.37	bi	89.63	bi	89.63	bi	89.63
ECC1_0590	1370788	1372083	Arylsulfatase regulator	bi	99.77	bi	99.77	-	0	-	0	uni	26.03
ECC1_0594	1377363	1377247	hypothetical protein	bi	100	bi	100	-	0	-	0	-	0
ECC1_0633	1424155	1424604	Negative transcriptional regulator-copper transport operon	bi	100	bi	100	uni	40.58	uni	40.58	uni	40.58
ECC1_0634	1424624	1426621	Cu+ P-type ATPase	bi	96.52	bi	100	uni	35.66	uni	35.66	uni	35.66
ECC1_0635	1427328	1427942	Cadmium resistance protein	bi	99.51	bi	100	uni	49.48	uni	49.48	uni	49.48
ECC1_0636	1427954	1428292	Cadmium efflux system accessory protein	bi	100	bi	100	-	0	-	0	-	0
ECC1_0637	1428338	1428472	hypothetical protein	bi	100	bi	100	-	0	-	0	-	0
ECC1_0689	1477848	1478096	hypothetical protein	bi	100	bi	100	bi	86.59	bi	86.59	bi	86.59
ECC1_0706	47974	48402	PTS system, N-acetylgalactosamine- and galactosamine-specific IIA component (EC 2.7.1.69)	bi	100	bi	100	bi	88.81	bi	88.81	bi	88.81
ECC1_0722	62911	63732	FIG00627852: hypothetical protein	bi	100	bi	99.63	bi	87.91	bi	87.91	bi	87.91
ECC1_0780	1545942	1546124	6-phospho-beta-glucosidase (EC 3.2.1.86)	bi	100	bi	95.24	-	0	-	0	-	0
ECC1_0810	1575194	1577260	Mannitol operon activator, Blg family	bi	100	bi	98.84	uni	22.84	uni	22.84	uni	22.84
ECC1_0811	1577279	1577716	PTS system, mannitol-specific IIA component (EC 2.7.1.69)	bi	100	bi	97.24	uni	27.97	uni	27.97	uni	27.97
ECC1_0812	1577718	1578857	Mannitol-1-phosphate 5-dehydrogenase (EC 1.1.1.17)	bi	100	bi	96.04	-	0	-	0	-	0
ECC1_0814	1579455	1579327	hypothetical protein	bi	100	bi	90.24	-	0	-	0	-	0
ECC1_0816	1580474	1580740	hypothetical protein	bi	100	bi	100	-	0	-	0	-	0
ECC1_0817	1580737	1581111	transcriptional modulator of MazE/toxin, MazF	bi	100	bi	100	-	0	-	0	-	0
ECC1_0847	1604956	1604225	hypothetical protein	bi	100	bi	97.94	bi	79.01	bi	79.01	bi	79.01
ECC1_0848	1608469	1609935	TolA protein	bi	99.22	bi	91.99	uni	24.84	uni	24.84	uni	24.84
ECC1_0904	1666010	1667077	Probable L-ascorbate-6-phosphate lactonase UlaG (EC 3.1.1.-) (L-ascorbate utilization protein G)	bi	100	bi	98.87	-	0	-	0	-	0
ECC1_0930	1690698	1690817	hypothetical protein	bi	97.44	bi	91.67	bi	87.18	bi	87.18	bi	86.11
ECC1_0970	1729319	1729140	hypothetical protein	bi	100	bi	98.31	bi	68.33	bi	68.33	bi	68.33
ECC1_1103	1858739	1858993	hypothetical protein	bi	98.81	bi	94.05	-	0	-	0	-	0
ECC1_1112	1866327	1866608	Bacteriophage	bi	97.83	bi	96.77	-	0	-	0	-	0
ECC1_1118	1868569	1868952	hypothetical protein	bi	100	bi	99.21	-	0	-	0	-	0
ECC1_1131	1885455	1885679	Multiple sugar ABC transporter, substrate-binding protein	bi	100	bi	100	-	0	-	0	-	0
ECC1_1144	1900651	1900911	hypothetical protein	bi	100	bi	100	-	0	-	0	-	0
ECC1_1344	2129660	2128545	Regulatory sensor-transducer, BlaR1/MecR1 family	bi	100	bi	100	-	0	-	0	-	0
ECC1_1345	2130031	2129663	hypothetical protein	bi	100	bi	100	-	0	-	0	-	0
ECC1_1412	2157152	2156457	ABC transporter, ATP-binding protein	bi	100	bi	99.57	uni	31.82	uni	31.82	uni	32.32
ECC1_1558	136062	136445	hypothetical protein	bi	100	bi	99.21	uni	75.51	uni	75.51	uni	75.51
ECC1_1623	2360013	2361095	hypothetical protein	bi	98.33	bi	98.06	bi	34.73	bi	34.73	bi	34.46
ECC1_1624	2361101	2361859	hypothetical protein	bi	100	bi	100	-	0	-	0	-	0
ECC1_1625	2361969	2362457	hypothetical protein	bi	100	bi	100	-	0	-	0	-	0
ECC1_1626	2362989	2362549	hypothetical protein	bi	100	bi	100	-	0	-	0	-	0
ECC1_1627	2363680	2363039	ABC transporter, ATP-binding protein	bi	100	bi	100	-	0	-	0	uni	33.33
ECC1_1628	2364391	2363696	hypothetical protein	bi	100	bi	100	-	0	-	0	-	0
ECC1_1629	2365050	2364388	hypothetical protein	bi	100	bi	100	-	0	-	0	-	0
ECC1_1630	2365840	2365040	hypothetical protein	bi	100	bi	100	-	0	-	0	-	0
ECC1_1631	2366306	2365899	hypothetical protein	bi	100	bi	100	-	0	-	0	-	0
ECC1_1650	2383253	2384563	membrane protein, related to Actinobacillus protein (1944168)	bi	97.25	bi	97.02	-	0	-	0	-	0
ECC1_1651	2384711	2385508	rhamnose-containing polysacharide translocation permease	bi	99.62	bi	100	bi	23.79	bi	23.79	bi	23.79
ECC1_1652	2385511	2386737	ABC-transporter (ATP-binding protein) -possibly involved in cell wall localization and side chain formation of rhamnose-glucose polysaccharide	bi	91.91	bi	99.02	bi	36.09	bi	36.09	bi	36.09
ECC1_1654	2389742	2390998	putative glycosyltransferase - possibly involved in cell wall localization and side chain formation of rhamnose-glucose polysaccharide	bi	98.8	bi	99.28	-	0	-	0	-	0
ECC1_1655	2391010	2391726	Glycosyltransferases involved in cell wall biogenesis	bi	100	bi	99.58	uni	26.73	uni	26.73	uni	26.73
ECC1_1656	2391851	2392075	hypothetical protein	bi	100	bi	98.65	-	0	-	0	-	0
ECC1_1657	2392062	2392844	Glycosyl transferase, family 2	bi	100	bi	94.59	-	0	-	0	-	0
ECC1_1665	2400545	2401537	N-acetylmuramoyl-L-alanine amidase (EC 3.5.1.28)	bi	100	bi	98.38	bi	76.67	bi	76.67	bi	76.97
ECC1_1666	2401655	2402584	Bactoprenol glucosyl transferase (EC 2.4.1.-)	bi	100	bi	98.71	bi	88.03	bi	88.03	bi	88.03
ECC1_1668	2404445	2406148	hypothetical protein	bi	100	bi	98.77	-	0	-	0	-	0
ECC1_1716	174710	174871	hypothetical protein	bi	100	bi	100	-	0	-	0	-	0
ECC1_1717	174906	175544	Phage integrase (Site-specific recombinase)	bi	100	bi	100	-	0	-	0	bi	37.7
ECC1_1718	176486	175620	Mobile element protein	bi	100	bi	99.64	-	0	-	0	-	0
ECC1_1724	183366	183509	hypothetical protein	bi	91.49	bi	91.49	-	0	-	0	-	0
ECC1_1750	209606	210475	hypothetical protein	bi	96.89	bi	93.17	uni	81.66	uni	81.66	uni	81.66
ECC1_1753	211294	212547	YgjD/Kae1/Qri7 family, required for threonylcarbamoyladenosine (t(6)A) formation in tRNA	bi	99.76	bi	99.76	uni	88.14	uni	88.14	uni	88.14
ECC1_1755	213733	213903	hypothetical protein	bi	92.86	bi	94.64	bi	69.64	bi	69.64	bi	69.64
ECC1_1760	218750	220231	UDP-glucose dehydrogenase (EC 1.1.1.22)	bi	92.09	bi	93.31	bi	88.64	bi	88.64	bi	88.64
ECC1_1801	270256	270387	YgjD/Kae1/Qri7 family, required for threonylcarbamoyladenosine (t(6)A) formation in tRNA	bi	100	bi	100	bi	88.47	bi	88.47	bi	88.47
ECC1_1950	409991	411862	Phage capsid and scaffold	bi	94.98	bi	93.26	-	0	-	0	-	0
ECC1_1958	415392	415814	Guanosine-3',5'-bis(Diphosphate) 3'-pyrophosphohydrolase (EC 3.1.7.2)	bi	100	bi	98.54	bi	87.5	bi	87.5	bi	87.5
ECC1_2230	689562	690107	Transcriptional regulator, TetR family	bi	100	bi	100	uni	27.87	uni	27.87	uni	28.42
ECC1_2264	727256	727765	putative kinase	bi	100	bi	92.9	-	0	-	0	-	0
ECC1_2265	727768	728676	hypothetical protein	bi	100	bi	98.34	-	0	-	0	-	0
ECC1_2267	729121	729570	hypothetical protein	bi	100	bi	96.64	-	0	-	0	-	0
ECC1_2278	737646	738287	hypothetical protein	bi	100	bi	91.55	-	0	-	0	-	0
ECC1_2295	750405	751238	Methyl-directed repair DNA adenine methylase (EC 2.1.1.72)	bi	100	bi	97.47	-	0	-	0	-	0
ECC1_2296	751249	752040	DNA modification methyltransferase (EC 2.1.1.-)	bi	100	bi	94.68	bi	35.59	bi	35.59	bi	37.04
ECC1_2297	752040	752888	Type II restriction enzyme DpnII (EC 3.1.21.4) (Endonuclease DpnII) (R.DpnII)	bi	100	bi	97.18	-	0	-	0	-	0
ECC1_2314	773480	772800	Mobile element protein	bi	100	bi	100	bi	88.05	bi	88.05	bi	89.19
ECC1_2315	773804	773974	FIG00632398: hypothetical protein	bi	100	bi	94.64	-	0	-	0	-	0
ECC1_2324	779984	780472	conserved domain protein	bi	100	bi	100	-	0	-	0	-	0
ECC1_2325	781153	780557	Transcriptional regulator, TetR family	bi	100	bi	99.49	uni	48.47	uni	48.47	uni	48.47
ECC1_2326	781464	782345	ABC-type multidrug transport system, ATPase component	bi	100	bi	100	uni	62.8	uni	62.8	uni	62.8
ECC1_2327	782369	783982	ABC transporter permease protein	bi	100	bi	100	uni	39.77	uni	39.77	uni	39.59
